# Supplementary material for: Chitosan-Oligosaccharide-Bearing Biphasic Calcium Phosphate Bone Cement: Preparation and Angiogenic Activity In Vitro
Source: Molecules. 2025 May 23;30(11):2286. doi: 10.3390/molecules30112286 (PMC12155841; doi:10.3390/molecules30112286)
Supplement: Supplementary file 1 [file molecules-30-02286-s001.zip]

Archive with 1 entries (1 files):
- molecules-3500430-supplementary.pdf
